# Supplementary material for: The Association of Serum Erythroferrone, a Regulator of Erythropoiesis and Iron Homeostasis, with Cardiometabolic Risk Factors in Apparently Healthy Young Adults—A Preliminary Study
Source: Nutrients. 2025 Oct 12;17(20):3205. doi: 10.3390/nu17203205 (PMC12566724; doi:10.3390/nu17203205)
Supplement: Supplementary file 1 [file nutrients-17-03205-s001.zip]

Archive with 1 entries (1 files):
- nutrients-3909943-supplementary.pdf
